# Supplementary material for: Stochastic simulations reveal few green wave surfing populations among spring migrating herbivorous waterfowl
Source: Nat Commun. 2019 May 16;10:2187. doi: 10.1038/s41467-019-09971-8 (PMC6522631; doi:10.1038/s41467-019-09971-8)
Supplement: Supplementary file 5 — Dataset 2 [file 41467_2019_9971_MOESM5_ESM.xlsx]

## Sheet: 1
Logger	σ	β	σd	ψ
78033_2009	206.564	1.59701e-05	7.4556	32018.6
78033_2010	14.3642	0.000251819	1.67218	74836.2
78034_2009	245.843	4.76168e-05	25.4097	249931
78034_2010	188.505	4.84133e-05	21.3861	122127
78035_2010	6.83401	0.000434269	0.758354	29400.4
78036_2009	254.26	5.4523e-05	30.3155	116318
78036_2010	12.3405	0.000281494	1.4226	99969.5
78037_2009	129.767	0.000112697	18.2993	128107
78039_2009	315.33	4.69743e-05	45.4281	230987
78039_2010	16.8318	0.000224171	1.97958	44710.9
78041_2008	131.152	0.000104876	18.4347	136349
78041_2009	77.3498	7.32285e-05	10.0373	82581
78041_2010	171.787	4.49542e-05	20.2325	184410
78042_2009	154.631	8.8202e-05	27.9455	191720
78043_2008	206.836	5.01216e-05	45.9915	106932
78043_2009	155.342	5.44881e-05	20.5069	170861
78043_2010	205.219	5.05269e-05	150.68	124441
78044_2008	199.107	5.18452e-05	196.627	163504
78044_2009	134.45	8.86445e-05	18.7549	320505
78044_2010	41.2254	0.00028575	36.0776	2.0376e+06
78045_2008	43.8917	0.000199333	16.9791	828510
78046_2008	270.364	4.66485e-05	38.4561	143940
78046_2009	149.386	6.23679e-05	137.308	5473.06
78047_2008	132.25	9.91206e-05	18.5416	221491
78047_2009	117.842	4.79397e-05	26.7652	1.53493e+06
78047_2010	175.444	4.8818e-05	17.2481	113950
65698_2009	15.9292	0.00408669	14.6089	69783.4
70563_2010	59.121	1.91979e-05	6.21077	68044.3
78199_2010	171.521	5.62975e-05	17.1039	118608
78207_2008	181.174	4.81413e-05	26.1738	60685.6
78208_2008	211.867	6.79247e-05	59.6985	14555.9
78209_2008	125.701	0.000139807	17.8997	78602.3
78210_2008	194.925	4.92432e-05	39.6628	148158
170563_2007	256.349	4.46185e-05	48.6562	109489
178199_2008	161.938	7.03289e-05	24.1013	73781.6
33103_2011	150.437	4.65411e-05	28.3	78226.6
33953_2010	167.728	1.64654e-05	6.65369	39188.8
64685_2006	161.457	8.18356e-05	9.86997	76610.7
64687_2006	130.747	0.000107095	18.3952	88480.4
64687_2007	161.231	2.99488e-05	83.1177	78964.1
70567_2007	213.213	6.04967e-05	202.383	7971.2
70618_2007	488.096	2.03478e-05	10.7827	33156.2
70619_2007	113.215	0.000283916	16.6468	50295.4
78198_2008	116.479	8.17945e-05	47.4842	370550
78378_2008	84.7769	3.58578e-05	54.5289	25254.3
78378_2009	84.6737	6.39256e-06	1.21939	12825.4
86824_2009	315.174	4.31512e-05	20.854	38513.8
86828_2009	162.411	3.05282e-05	35.8742	62319.6
4A69F6_2014	79.0474	7.92631e-05	2.33793	1915.79
AACN03_2014	200.851	4.60256e-05	27.8731	150636
AACN07_2014	425.185	1.01899e-05	172.197	59635.3
AACN12_2014	2.20922	0.0105472	1.50391	2.44786e+07
AACN13_2014	227.631	4.37245e-05	29.5851	135497
APCN03_2016	88.0374	2.64066e-05	8.87754	43705.6
APCN10_2016	178.884	4.9231e-05	16.9459	212492
SWAG16_2016	168.734	4.70377e-05	19.1126	161578
vetch1504_2016	65.106	7.2465e-06	0.188076	35097.2
vetch1505_2016	161.534	6.94519e-05	23.9757	82437.7
BLO04_2014	880.782	7.53321e-05	16.6797	51445
FAB13_2016	96.6056	8.37738e-05	65.4693	431351
UCOL06a_2014	156.994	9.02134e-05	27.4788	240865
UCOL07_2014	108.715	0.000373671	16.1849	42402.5
UCOL27_2016	169.422	5.31688e-05	141.575	70432.9
UCOL29_2016	167.686	0.000130863	35.1443	30824.8
UCOL30_2016	15.3268	0.000808464	1.844	102108
BYH005_2015	59.8424	0.000214769	16.951	19928.7
BYH011_2015	145.618	8.06681e-05	29.8727	51599.3
BYH021_2015	276.284	6.74734e-05	36.4049	13173
BYH024_2015	315.771	4.24844e-05	39.7895	290675
BYH027_2015	29.4528	8.09073e-06	2.01447	59311.4
CAS002_2015	298.721	4.73309e-06	210.659	1.32526e+06
CAS002_2016	20.7041	0.000478892	5.6398	1.8325e+06
CAS003_2015	133.566	9.26916e-05	18.6694	205833
CAS056_2015	753.255	8.29304e-05	77.4453	7516.87
CAS083_2015	88.0884	0.995945	4.17884	453528
CAS089_2016	425.364	6.0249e-05	26.477	48028.9
CAS090_2016	249.643	4.33711e-05	32.1638	151999
CAS091_2016	218.085	4.93579e-05	30.6045	68172.2
CAS092_2016	138.158	1.65591e-05	7.28081	160608
CAS093_2016	249.915	1.95222e-05	9.64334	33055
CAS094_2016	17.0656	0.000123253	12.0817	268584
CAS096_2016	59.8384	2.08287e-05	4.74461	61281.5
CAS097_2016	97.1257	4.41787e-05	46.837	157979
CAS187_2016	122.487	0.000166608	17.581	24053.2
CAS199_2016	259.701	6.48623e-05	34.311	18806.4
CAS217_2016	167.023	1.80809e-05	160.166	66703.8
CAS219_2016	195.997	0.0001833	35.9164	200734
CAS221_2016	258.224	2.45398e-05	7.31866	176925
CAS223_2016	321.535	0.000100459	26.9417	25843.4
CAS224_2016	24.9578	0.000167909	3.0108	27582.1
CAS226_2016	85.448	0.000100409	11.2629	48299.3
CAS228_2016	117.898	0.000215771	17.1214	32715.2
CAS229_2016	125.429	0.000167717	36.8374	58816.8
CAS231_2016	197.213	0.00010653	19.1525	71721.3
CAS232_2016	156.154	8.91148e-05	25.3324	27972.4
CAS234_2016	380.48	3.59704e-05	13.0599	46696.7
78201_2008	180.43	3.44054e-05	29.9274	37327.4
78376_2008	239.624	9.25511e-05	11.7988	79785.8
BLO09_2015	754.686	8.26849e-05	76.0002	6377.46
BLO19_2014	36.7823	0.000194943	28.1736	145896
BLO19_2015	135.813	8.27882e-05	18.8867	35584
BLO19_2016	155.323	8.30289e-05	24.7232	34553
BLO21_2014	117.843	0.000216454	17.1159	91931.4
BLO21_2015	168.696	4.79943e-05	17.875	62537.5
BLO22_2014	98.7113	0.000150684	34.8305	19655.9
BLO22_2015	466.857	4.84943e-05	104.651	1743.54
BLO27_2014	135.509	0.000102429	126.784	820955
BLO28_2015	37.9035	0.000200207	37.7008	315583
BLO29_2015	120.76	1.92434e-05	7.7242	31047.9
BLO29_2016	174.419	4.41655e-05	25.066	56756.8
HAR04a_2013	134.157	5.65711e-05	2.10902	28965
HAR04a_2014	246.585	7.99186e-05	39.0125	25823.1
HAR04a_2016	289.333	4.67918e-05	41.3864	218544
HAR04b_2015	192.671	6.69215e-05	15.032	127604
HAR04b_2016	134.023	7.1306e-05	32.7561	113248
HAR27_2015	225.655	8.58561e-05	64.4301	81985.8
HAR27_2016	369.55	5.31291e-05	28.2778	121111
UCOL04_2013	195.841	6.18293e-05	28.8642	58642
UCOL20_2014	197.142	4.32517e-05	29.6516	31597.2
UCOL20a_2015	210.756	5.00171e-05	17.5368	213981
UCOL20a_2016	36.2768	5.64904e-06	23.0213	29444
UCOL24_2015	14.9197	2.01987e-06	0.937126	3118.15
UCOL25_2015	512.6	4.07129e-05	61.6981	51640.3
2704_2014	506.931	6.50613e-05	102.427	34220.7
2731_2014	207.051	0.000110734	3.91194	536401
2753_2014	192.185	8.28246e-05	2.74755	22229.9
3067_2014	29.1873	0.000349314	1.48003	319869
3084_2014	54.1714	2.54502e-05	18.4563	18614.2
3097_2014	489.076	6.47788e-05	394.018	273618
3098_2014	41.0245	0.000116609	5.11022	47745.1
3104_2014	128.258	0.000121982	18.1515	175407
3271_2014	40.1736	0.000191544	8.87173	61857.1
3276_2014	6.0465	0.000142154	0.379101	31980.8
62348_2006	151.284	4.12351e-05	27.8961	96793.3
62350_2006	8.06234	2.17023e-05	0.133191	9259.56
62351_2006	289.609	4.67938e-05	41.4292	237053
700_2014	28.9425	0.000173402	13.3422	57237.8
701_2014	33.0146	0.0071565	32.3881	59401.2
707_2014	168.052	0.000130459	35.3009	82627.1
709_2014	126.735	3.83065e-05	22.3628	532577
711_2014	60.1499	1.95101e-05	6.34894	123085
712_2014	259.94	0.000104454	10.7793	152308
716_2014	5.42593	0.00024379	5.05683	7.14785e+06
720_2014	197.375	5.13773e-05	15.4946	325039
72363_2007	138.621	5.26776e-05	4.37883	25422
72364_2007	317.156	1.54486e-05	94.6546	219778
72413_2007	126.22	6.52222e-05	35.0123	377865
72414_2007	3.68875	0.00220379	2.94404	567.068
72415_2007	138.947	7.07311e-05	19.1884	47600.1
72416_2007	166.061	5.3654e-05	17.7295	128046
72417_2007	31.6616	0.000172294	25.7493	288084
727_2014	140.593	4.94043e-05	34.3667	55766.3
728_2014	234.689	5.48596e-05	13.661	528108
73052_2007	1.08274	0.00261243	1.04116	1.44787e+08
73053_2007	182.073	4.96098e-05	16.6755	193022
73054_2007	237.587	4.35603e-05	30.7543	379051
738_2014	244.392	9.53022e-05	11.5435	242512
742_2014	181.924	4.86552e-05	23.4689	87613
749_2014	152.985	3.63624e-05	59.7979	30097.2
762_2014	63.1185	2.04092e-05	6.75119	104842
768_2014	92.1777	7.60207e-05	58.1161	256414
79689_2008	17.5377	2.93579e-05	0.304935	68057.6
79691_2008	257.4	2.39974e-05	7.51861	143086
79692_2008	115.427	5.71057e-05	38.6662	190489
79694_2008	114.012	5.86343e-05	37.4041	1.64436e+06
79695_2008	27.5216	1.37143e-05	1.33437	14111.2
79696_2008	19.4153	0.000201876	2.30454	207715
79698_2009	30.8509	1.31064e-05	8.54624	97376.9
VTN1603_2016	133.091	4.03773e-05	21.6308	420322
VTN1604_2016	27.0462	0.00335629	15.7717	851.109
VTN1605_2016	118.078	6.25308e-07	99.1066	1.63166e+06
VTN1606_2016	162.138	4.80844e-05	24.5103	93989
VTN1608_2016	44.3454	3.0046e-05	10.2039	59619
VTN1613_2016	20.6394	5.59753e-05	1.57949	654042
105859_2011	236.482	9.07526e-05	11.973	277987
105859_2012	452.897	0.0131376	2.4236	1.69357e+06
105860_2011	29.5517	0.000239095	3.64504	256494
105861_2011	148.839	3.3893e-05	90.7785	85475.1
105862_2011	186.703	6.38634e-05	15.5665	68749.1
105863_2011	126.181	0.000757945	18.0134	2.4569e+06
105863_2012	155.583	0.000230958	38.323	39490
105864_2011	622.256	6.67342e-05	29.2561	48219
115281_2012	134.659	7.18093e-05	32.5845	506267
115284_2012	29.7572	7.15338e-05	17.9129	1.1095e+06
CAS057_2015	74.416	9.54833e-06	7.3258	7514.05
CAS062_2015	130.398	0.000110194	15.1681	95086.3
CAS184_2016	158.815	4.89578e-05	21.9458	43196
CAS186_2016	133.091	4.03773e-05	21.6308	129576
CAS197_2016	81.8215	4.76219e-06	1.41035	50844.7
SWAG01_2016	17.3473	0.00042512	0.91702	406179
vetch1509_2016	188.965	5.29596e-05	25.3093	107811
4AD894_2014	121.727	0.000173779	17.5053	48311
A8622E_2014	279.237	5.60662e-05	13.935	412062
CAS005(PYH)_2015	1.09465	0.0243388	1.08232	1.26103e+07
CAS005_2015	9.32145	0.000160153	5.86215	1.79067e+06
CAS006_2015	208.213	1.56047e-05	51.4126	7926.4
CAS009_2015	104.957	6.01375e-05	48.4678	106573
CAS011(PYH)_2015	3.78439	0.00107992	0.408836	106156
CAS011_2015	18.3066	0.000671496	5.50767	292125
CAS012_2015	137.868	7.47829e-05	19.0845	97112.3
CAS143_2016	80.6203	0.000168755	2.89078	43919.5
vetch1514_2016	279.999	4.91655e-05	199.632	84100
SWAG11_2015	114.024	2.06206e-05	45.933	32027
vetch1510_2016	206.043	5.00642e-05	45.5525	53399.8
CAS010_2015	294.734	1.04818e-05	5.16847	9969.26
CAS142_2016	132.317	9.87806e-05	18.5481	88735.5
78035_2009	23.1592	0.00406478	15.2592	934.471
VTN1602_2016	226.733	7.46712e-06	58.348	177637
78200_2008	47.3085	9.69247e-06	4.37254	20093
